# Supplementary material for: SP1 and STAT3 Functionally Synergize to Induce the RhoU Small GTPase and a Subclass of Non-canonical WNT Responsive Genes Correlating with Poor Prognosis in Breast Cancer
Source: Cancers (Basel). 2019 Jan 16;11(1):101. doi: 10.3390/cancers11010101 (PMC6356433; doi:10.3390/cancers11010101)
Supplement: Supplementary file 1 [file cancers-11-00101-s001.zip]

Archive with 3 entries (3 files):
- cancers-422538-SI.pdf
- SI Table S2.xlsx
- SI Table S3.xlsx
