# Supplementary material for: SP1 and STAT3 Functionally Synergize to Induce the RhoU Small GTPase and a Subclass of Non-canonical WNT Responsive Genes Correlating with Poor Prognosis in Breast Cancer
Source: Cancers (Basel). 2019 Jan 16;11(1):101. doi: 10.3390/cancers11010101 (PMC6356433; doi:10.3390/cancers11010101)
Supplement: Supplementary file 1 [file cancers-11-00101-s001.zip › SI Table S2.xlsx]

## Sheet: SP1STAT3-Sig
SI Table S2. List of genes included in the SP1-STAT3 signature.TF.x, SP1; TF.y, STAT3. The chromosome, genomic coordinates of the peaks (Start.x, y; End x,y) and of the genes, and the distance beween
the peak and the gene (AbsDist. X, y), as well as the signature each gene belongs to, are indicated.
Gene	TF.x	chr.x	Start.x	End.x	GeneChr	GeneStart	GeneEnd	AbsDist.x	TF.y	chr.y	Start.y	End.y	AbsDist.y	Signature
ACADM	SP1	chr1	76190222	76190574	1	76190031	76229364	191	STAT3	chr1	76187964	76188280	2067	Wnt non canonical
ALAS1	SP1	chr3	52231817	52232137	16	52232098	52248343	281	STAT3	chr3	52227120	52227444	2111	Wnt non canonical
ANGPTL4	SP1	chr19	8426835	8427171	11	8429010	8439259	2175	STAT3	chr19	8426994	8427293	2016	Wnt non canonical
ANPEP	SP1	chr15	90328748	90329084	7	90328125	90358072	623	STAT3	chr15	90325724	90326040	2401	Wnt non canonical
AP2A1	SP1	chr19	50268801	50269125	11	50270179	50310369	553	STAT3	chr19	50268695	50269159	766	Wnt non canonical
AP2B1	SP1	chr17	33914130	33914579	9	33914281	34053436	151	STAT3	chr17	33915581	33915936	1300	Wnt non canonical
AP2M1	SP1	chr3	183892287	183892641	16	183892633	183901879	346	STAT3	chr3	183892117	183892619	516	Wnt non canonical
ARRB2	SP1	chr17	4611768	4612164	9	4613788	4624795	310	STAT3	chr17	4613000	4613280	788	Wnt non canonical
BAK1	SP1	chr6	33538602	33539357	19	33540322	33548070	1720	STAT3	chr6	33538587	33538997	1735	IL6
BHLHE40	SP1	chr3	5020792	5021128	16	5021096	5026866	304	STAT3	chr3	5021923	5022306	827	Wnt non canonical
BTRC	SP1	chr10	103113462	103113853	2	103113789	103317078	327	STAT3	chr10	103113422	103113867	367	Wnt non canonical
CALD1	SP1	chr7	134464178	134464502	20	134464163	134655480	15	STAT3	chr7	134463033	134463349	246	Wnt non canonical
CD14	SP1	chr5	140012649	140012985	18	140011312	140013035	1337	STAT3	chr5	140009809	140010305	581	IL6
CD38	SP1	chr4	15779766	15780086	17	15779887	15854866	121	STAT3	chr4	15775760	15776040	1111	IL6
CD9	SP1	chr12	6304999	6305335	4	6308872	6347437	3873	STAT3	chr12	6305028	6305322	3844	IL6
CDC42	SP1	chr1	22375088	22375408	1	22379119	22417296	153	STAT3	chr1	22380948	22381224	1829	Wnt non canonical
CPT2	SP1	chr1	53661813	53662149	1	53662100	53679869	125	STAT3	chr1	53662284	53662580	184	Wnt non canonical
CREB1	SP1	chr2	208394233	208394553	12	208394615	208441649	382	STAT3	chr2	208393141	208393421	666	Wnt non canonical
CRY2	SP1	chr11	45864687	45865007	3	45868668	45904799	67	STAT3	chr11	45868357	45868767	311	Wnt non canonical
CSF1	SP1	chr1	110448739	110449059	1	110453232	110467824	4493	STAT3	chr1	110453257	110453573	25	IL6
CSF2	SP1	chr5	131409292	131409628	18	131409484	131411863	192	STAT3	chr5	131409272	131409552	212	IL6
CTGF	SP1	chr6	132272453	132272777	19	132269315	132272518	3138	STAT3	chr6	132270745	132271089	1430	Wnt non canonical
CUL1	SP1	chr7	148395402	148395702	20	148395932	148498202	530	STAT3	chr7	148392769	148393049	3163	Wnt non canonical
DGKA	SP1	chr12	56323778	56324114	4	56324945	56347807	510	STAT3	chr12	56324666	56324952	279	Wnt non canonical
DGKD	SP1	chr2	234262270	234262606	12	234263152	234380743	212	STAT3	chr2	234259396	234259795	3756	Wnt non canonical
DGKH	SP1	chr13	42614570	42614890	5	42614171	42817033	399	STAT3	chr13	42712017	42712340	160	Wnt non canonical
DGKZ	SP1	chr11	46368687	46368995	3	46366816	46402104	268	STAT3	chr11	46358362	46358638	3908	Wnt non canonical
EBI3	SP1	chr19	4229161	4229481	11	4229539	4237525	378	STAT3	chr19	4229185	4229465	354	IL6
ESRRA	SP1	chr11	64072566	64072920	3	64072999	64084215	349	STAT3	chr11	64078640	64078969	4942	Wnt non canonical
FAS	SP1	chr10	90750994	90751314	2	90750315	90776818	50	STAT3	chr10	90750132	90750542	15	IL6
FURIN	SP1	chr15	91417453	91417645	7	91414768	91426688	1346	STAT3	chr15	91412821	91413261	1000	Wnt non canonical
GLIPR1	SP1	chr12	75874448	75874768	4	75874512	75895716	64	STAT3	chr12	75874294	75874610	218	Wnt non canonical
GNAI2	SP1	chr3	50263526	50263846	16	50264119	50296786	347	STAT3	chr3	50288622	50288963	4297	Wnt non canonical
GNB2	SP1	chr7	100270977	100271477	20	100271362	100276792	385	STAT3	chr7	100270927	100271193	435	Wnt non canonical
GNG7	SP1	chr19	2507150	2507486	11	2511217	2702746	4067	STAT3	chr19	2507181	2507525	4036	Wnt non canonical
GNGT2	SP1	chr17	47287833	47288153	9	47283595	47287936	4238	STAT3	chr17	47287699	47288109	4104	Wnt non canonical
GRB2	SP1	chr17	73310035	73310355	9	73314156	73401789	2077	STAT3	chr17	73316161	73316571	2005	IL6
H2AFX	SP1	chr11	118966140	118966512	3	118964583	118966177	1557	STAT3	chr11	118966349	118966670	1766	Wnt non canonical
H2AFZ	SP1	chr4	100871345	100871695	17	100869243	100871512	2102	STAT3	chr4	100871342	100871653	2099	Wnt non canonical
H3F3B	SP1	chr17	73775788	73776223	9	73772514	73776016	3274	STAT3	chr17	73775389	73775702	2875	Wnt non canonical
HAX1	SP1	chr1	154244817	154245137	1	154245038	154248351	221	STAT3	chr1	154244769	154245179	269	IL6
HIST1H2AB	SP1	chr6	26033770	26034046	19	26033319	26033796	451	STAT3	chr6	26033736	26034266	417	Wnt non canonical
HIST1H2AC	SP1	chr6	26124090	26124483	19	26124372	26124918	282	STAT3	chr6	26123950	26124540	422	Wnt non canonical
HIST1H2AD	SP1	chr6	26199420	26199762	19	26199011	26199521	409	STAT3	chr6	26199425	26199769	414	Wnt non canonical
HIST1H2BB	SP1	chr6	26043914	26044266	19	26043454	26043885	460	STAT3	chr6	26043860	26044270	406	Wnt non canonical
HIST1H2BC	SP1	chr6	26121268	26121604	19	26123694	26124132	396	STAT3	chr6	26119272	26119552	256	Wnt non canonical
HIST1H2BD	SP1	chr6	26158017	26158409	19	26158348	26158835	331	STAT3	chr6	26157955	26158610	393	Wnt non canonical
HIST1H2BJ	SP1	chr6	27099571	27099940	19	27100094	27100575	431	STAT3	chr6	27100455	27100963	361	Wnt non canonical
HIST1H2BK	SP1	chr6	27106829	27107185	19	27106071	27114637	439	STAT3	chr6	27106803	27107213	435	Wnt non canonical
HIST1H2BN	SP1	chr6	27807616	27807762	19	27806439	27806888	1177	STAT3	chr6	27806051	27806465	388	Wnt non canonical
HIST1H2BO	SP1	chr6	27860812	27861256	19	27861202	27861669	390	STAT3	chr6	27860924	27861268	278	Wnt non canonical
HIST1H3H	SP1	chr6	27777602	27777938	19	27777841	27778314	239	STAT3	chr6	27777626	27777970	215	Wnt non canonical
HIST2H2AA3	SP1	chr1	149817075	149817399	1	149813784	149814318	3291	STAT3	chr1	149815753	149816071	1969	Wnt non canonical
HIST2H2BE	SP1	chr1	149858165	149858525	1	149856009	149858232	2156	STAT3	chr1	149856474	149856884	465	Wnt non canonical
HIST3H2BB	SP1	chr1	228645515	228645839	1	228645807	228646259	292	STAT3	chr1	228645546	228645890	261	Wnt non canonical
HMOX1	SP1	chr22	35772957	35773304	15	35777059	35790207	1896	STAT3	chr22	35772907	35773453	4152	IL6
HRAS	SP1	chr11	535499	535835	3	532241	535567	3258	STAT3	chr11	534581	534897	2340	Wnt non canonical
IFNGR2	SP1	chr21	34777757	34778093	14	34775201	34809828	2556	STAT3	chr21	34774005	34774324	593	IL6
IL10RB	SP1	chr21	34639186	34639506	14	34638664	34669539	522	STAT3	chr21	34638577	34638837	87	IL6
IL13RA1	SP1	chrX	117860833	117861169	23	117861558	117928496	725	STAT3	chrX	117857419	117857695	211	IL6
IL17RB	SP1	chr3	53880379	53880715	16	53880576	53899827	197	STAT3	chr3	53880382	53880658	194	IL6
IL1R1	SP1	chr2	102682265	102682601	12	102686835	102781830	209	STAT3	chr2	102682283	102682627	197	IL6
IL1R2	SP1	chr2	102615963	102616299	12	102615423	102644885	540	STAT3	chr2	102618318	102618594	2895	IL6
IL4R	SP1	chr16	27324567	27324903	8	27325229	27376099	662	STAT3	chr16	27324694	27325034	420	IL6
IRF9	SP1	chr14	24630211	24630620	6	24630421	24635774	210	STAT3	chr14	24630199	24630609	222	IL6
ITGA4	SP1	chr2	182321361	182321681	12	182321618	182340945	257	STAT3	chr2	182321334	182321744	284	IL6
ITGB3	SP1	chr17	45329657	45329993	9	45331207	45390077	1550	STAT3	chr17	45334941	45335620	3734	IL6/Wnt non canonical
ITPR1	SP1	chr3	4534774	4535173	16	4535031	4889524	257	STAT3	chr3	4538570	4538980	3539	Wnt non canonical
JUN	SP1	chr1	59249630	59249973	1	59246462	59249785	3168	STAT3	chr1	59245703	59246023	759	IL6
LTBR	SP1	chr12	6484623	6484783	4	6484533	6500737	90	STAT3	chr12	6485341	6485657	164	IL6
MALT1	SP1	chr18	56338312	56338632	10	56338617	56417371	305	STAT3	chr18	56339384	56339660	767	Wnt non canonical
MAP2K1	SP1	chr15	66678931	66679258	7	66679210	66783882	279	STAT3	chr15	66683116	66683396	3906	Wnt non canonical
MAP3K8	SP1	chr10	30722783	30723128	2	30722949	30750762	166	STAT3	chr10	30719454	30719770	170	IL6
MAPK14	SP1	chr6	35995272	35995669	19	35995453	36070535	181	STAT3	chr6	35997290	35997634	1837	Wnt non canonical
MAPK8	SP1	chr10	49514347	49514682	2	49514681	49647403	334	STAT3	chr10	49612715	49613109	3061	Wnt non canonical
MAPKAPK2	SP1	chr1	206857961	206858281	1	206858364	206907630	403	STAT3	chr1	206861354	206861655	2990	Wnt non canonical
MAPKAPK3	SP1	chr3	50649285	50649668	16	50649292	50686728	7	STAT3	chr3	50649231	50649559	61	Wnt non canonical
MED11	SP1	chr17	4634408	4634757	9	4634702	4636905	294	STAT3	chr17	4631543	4631823	3159	Wnt non canonical
MED15	SP1	chr22	20861701	20862001	15	20861828	20941919	127	STAT3	chr22	20863791	20864107	1457	Wnt non canonical
MED18	SP1	chr1	28655327	28655697	1	28655512	28662478	185	STAT3	chr1	28655339	28655781	173	Wnt non canonical
MED25	SP1	chr19	50320603	50320961	11	50321535	50340237	932	STAT3	chr19	50321308	50321624	227	Wnt non canonical
MED29	SP1	chr19	39881705	39882044	11	39881942	39891277	237	STAT3	chr19	39881705	39882021	237	Wnt non canonical
MED7	SP1	chr5	156569762	156570139	18	156565450	156569786	4312	STAT3	chr5	156569760	156570045	4310	Wnt non canonical
MED9	SP1	chr17	17380117	17380441	9	17380299	17396534	182	STAT3	chr17	17375772	17376053	255	Wnt non canonical
MYL6B	SP1	chr12	56546137	56546492	4	56546203	56551771	66	STAT3	chr12	56546072	56546387	131	Wnt non canonical
NCOA3	SP1	chr20	46130389	46130749	13	46130600	46285621	211	STAT3	chr20	46129969	46130379	631	Wnt non canonical
NFATC2	SP1	chr20	50003675	50003999	13	50003493	50159258	182	STAT3	chr20	50004846	50005162	1353	Wnt non canonical
NFATC4	SP1	chr14	24836264	24836775	6	24836116	24848810	148	STAT3	chr14	24835208	24835488	908	Wnt non canonical
NFYA	SP1	chr6	41040628	41040967	19	41040706	41070146	78	STAT3	chr6	41040391	41040707	315	Wnt non canonical
NFYC	SP1	chr1	41157129	41157465	1	41157241	41237275	5	STAT3	chr1	41177142	41177422	2148	Wnt non canonical
NLK	SP1	chr17	26368190	26368842	9	26369687	26523407	1497	STAT3	chr17	26368367	26368686	1320	Wnt non canonical
NPAS2	SP1	chr2	101440217	101440553	12	101436612	101613287	3605	STAT3	chr2	101435434	101435710	1178	Wnt non canonical
ORAI1	SP1	chr12	122064175	122064500	4	122064454	122079946	279	STAT3	chr12	122064080	122064396	374	Wnt non canonical
OSMR	SP1	chr5	38845867	38846203	18	38845959	38886841	92	STAT3	chr5	38845869	38846213	90	IL6
PDGFC	SP1	chr4	157686454	157686790	17	157682762	157892546	3692	STAT3	chr4	157685318	157685594	2556	IL6
PER1	SP1	chr17	8041952	8042288	9	8043787	8055753	1158	STAT3	chr17	8042754	8043098	1033	Wnt non canonical
PEX11A	SP1	chr15	90223650	90223986	7	90224761	90234015	1111	STAT3	chr15	90224857	90225133	96	Wnt non canonical
PIM1	SP1	chr6	37137403	37137727	19	37137921	37143204	192	STAT3	chr6	37136846	37137162	1075	IL6
PPARGC1B	SP1	chr5	149109648	149109968	18	149109814	149234585	166	STAT3	chr5	149107859	149108147	1955	Wnt non canonical
PPP3CA	SP1	chr4	101940147	101940228	17	101944586	102268628	4439	STAT3	chr4	101941338	101941618	2567	Wnt non canonical
PROC	SP1	chr2	128171388	128171724	12	128175995	128186822	198	STAT3	chr2	128171437	128171783	4558	Wnt non canonical
PSMA3	SP1	chr14	58711390	58711734	6	58711522	58738727	132	STAT3	chr14	58711943	58712353	421	Wnt non canonical
PSMB3	SP1	chr17	36908799	36909110	9	36908965	36920484	166	STAT3	chr17	36908856	36909200	109	Wnt non canonical
PSMB8	SP1	chr6	32812206	32812721	19	32808493	32812712	3713	STAT3	chr6	32811670	32812080	3177	Wnt non canonical
PSMC6	SP1	chr14	53173657	53174014	6	53173895	53194716	238	STAT3	chr14	53169963	53170318	179	Wnt non canonical
PSMD11	SP1	chr17	30767812	30768148	9	30771480	30810337	303	STAT3	chr17	30772263	30772614	783	Wnt non canonical
PSMD3	SP1	chr17	38136828	38137164	9	38137020	38154213	192	STAT3	chr17	38136868	38137171	152	Wnt non canonical
PSMD4	SP1	chr1	151227056	151227302	1	151227175	151239955	119	STAT3	chr1	151231920	151232196	4724	Wnt non canonical
PSMD7	SP1	chr16	74330431	74330767	8	74330672	74340186	241	STAT3	chr16	74325713	74326029	313	Wnt non canonical
PSMD8	SP1	chr19	38864985	38865431	11	38865189	38874464	204	STAT3	chr19	38865012	38865328	177	Wnt non canonical
PSMD9	SP1	chr12	122326379	122326838	4	122326636	122355771	257	STAT3	chr12	122326279	122326809	357	Wnt non canonical
PSMF1	SP1	chr20	1099007	1099350	13	1099235	1152890	228	STAT3	chr20	1103676	1104026	4441	Wnt non canonical
PTPN1	SP1	chr20	49124784	49125108	13	49126857	49201299	175	STAT3	chr20	49130365	49130581	3508	IL6/Wnt non canonical
PTPN11	SP1	chr12	112856496	112856796	4	112856701	112924727	205	STAT3	chr12	112856429	112856752	272	IL6
RAP1A	SP1	chr1	112158976	112159296	1	112162404	112259317	3428	STAT3	chr1	112158915	112159325	359	Wnt non canonical
RAP1B	SP1	chr12	69004498	69004798	4	69004618	69054385	120	STAT3	chr12	69003877	69004287	668	Wnt non canonical
RPS27A	SP1	chr2	55459630	55459950	12	55459038	55462989	90	STAT3	chr2	55459270	55459927	232	Wnt non canonical
RPS6KA1	SP1	chr1	26872085	26872405	1	26869602	26901520	257	STAT3	chr1	26857571	26857887	1323	Wnt non canonical
RXRA	SP1	chr9	137220336	137220672	22	137218308	137332432	711	STAT3	chr9	137215840	137216156	311	Wnt non canonical
SERPINE1	SP1	chr7	100765761	100766097	20	100770369	100782547	259	STAT3	chr7	100769985	100770329	384	Wnt non canonical
SIPA1	SP1	chr11	65405237	65405730	3	65405577	65418391	340	STAT3	chr11	65410666	65410982	3075	Wnt non canonical
SLC27A1	SP1	chr19	17580220	17580563	11	17581252	17616977	339	STAT3	chr19	17581031	17581347	221	Wnt non canonical
SOCS3	SP1	chr17	76349046	76349370	9	76352857	76356160	527	STAT3	chr17	76348713	76349348	425	IL6
SP1	SP1	chr12	53773204	53773994	4	53773978	53810230	200	STAT3	chr12	53770830	53771146	415	Wnt non canonical
SREBF2	SP1	chr22	42228736	42229115	15	42229082	42303312	346	STAT3	chr22	42227645	42228055	507	Wnt non canonical
STXBP1	SP1	chr9	130369776	130370112	22	130374485	130454995	4709	STAT3	chr9	130369702	130370046	4783	Wnt non canonical
TBL1X	SP1	chrX	9431084	9431318	23	9431334	9687780	250	STAT3	chrX	9430894	9431377	440	Wnt non canonical
TEAD1	SP1	chr11	12695661	12696061	3	12695968	12966284	307	STAT3	chr11	12691535	12691879	3027	Wnt non canonical
TEAD4	SP1	chr12	3072288	3072624	4	3068477	3149842	3541	STAT3	chr12	3067732	3068012	24	Wnt non canonical
TGS1	SP1	chr8	56685766	56686135	21	56685790	56739004	24	STAT3	chr8	56685797	56686207	7	Wnt non canonical
TNF	SP1	chr6	31543187	31543507	19	31543343	31546113	156	STAT3	chr6	31543082	31543492	261	IL6
TNFRSF12A	SP1	chr16	3071389	3071713	8	3070312	3072384	1077	STAT3	chr16	3072295	3072611	1983	IL6
TPM1	SP1	chr15	63337157	63337481	7	63334837	63358292	20	STAT3	chr15	63343414	63343758	2779	Wnt non canonical
TPM3	SP1	chr1	154130253	154130553	1	154127779	154150697	138	STAT3	chr1	154130401	154130811	2622	Wnt non canonical
TPM4	SP1	chr19	16182529	16182865	11	16178316	16213813	4213	STAT3	chr19	16181265	16181609	2431	Wnt non canonical
TXNRD1	SP1	chr12	104680526	104680881	4	104680459	104744085	67	STAT3	chr12	104613209	104613553	388	Wnt non canonical
UBB	SP1	chr17	16284093	16284619	9	16284106	16286059	13	STAT3	chr17	16281354	16281670	47	Wnt non canonical
UBC	SP1	chr12	125399356	125399666	4	125396190	125399587	3166	STAT3	chr12	125399147	125399463	2957	Wnt non canonical
UBE2D1	SP1	chr10	60094549	60094869	2	60094738	60130513	189	STAT3	chr10	60094537	60094865	201	Wnt non canonical
VCL	SP1	chr10	75757597	75758000	2	75757871	75879918	274	STAT3	chr10	75758959	75759310	1088	Wnt non canonical
WNT2B	SP1	chr1	113008817	113009137	1	113009162	113063910	220	STAT3	chr1	113008704	113009351	458	Wnt non canonical
WNT5B	SP1	chr12	1725591	1725911	4	1726221	1756377	630	STAT3	chr12	1725386	1725662	835	Wnt non canonical
YAP1	SP1	chr11	101982217	101982654	3	101981191	102104154	1026	STAT3	chr11	101980980	101981301	211	Wnt non canonical
