# Supplementary material for: SP1 and STAT3 Functionally Synergize to Induce the RhoU Small GTPase and a Subclass of Non-canonical WNT Responsive Genes Correlating with Poor Prognosis in Breast Cancer
Source: Cancers (Basel). 2019 Jan 16;11(1):101. doi: 10.3390/cancers11010101 (PMC6356433; doi:10.3390/cancers11010101)
Supplement: Supplementary file 1 [file cancers-11-00101-s001.zip › SI Table S3.xlsx]

## Sheet: GO-Slim BP
PANTHER GO-Slim Biological Process	Homo sapiens-Background	Genes in Annotation	expected	over/under	fold Enrichment	raw P-value	FDR
chromatin assembly (GO:0031497)	40	10	0.28	+	36.28	1.34e-12	3.27e-10
chromatin organization (GO:0006325)	273	17	1.88	+	9.04	1.58e-11	1.29e-09
cellular process (GO:0009987)	8247	93	56.83	+	1.64	1.9e-09	1.16e-07
metabolic process (GO:0008152)	5878	69	40.51	+	1.7	6.03e-07	2.94e-05
intracellular signal transduction (GO:0035556)	1071	23	7.38	+	3.12	1.5e-06	6.1e-05
proteolysis (GO:0006508)	448	14	3.09	+	4.53	3.65e-06	0.000127
signal transduction (GO:0007165)	2318	35	15.97	+	2.19	7.42e-06	0.000226
regulation of gene expression, epigenetic (GO:0040029)	71	6	0.49	+	12.26	1.47e-05	0.000399
DNA metabolic process (GO:0006259)	391	12	2.69	+	4.45	2.21e-05	0.00054
organelle organization (GO:0006996)	1212	22	8.35	+	2.63	3.44e-05	0.000763
primary metabolic process (GO:0044238)	4753	54	32.75	+	1.65	8.59e-05	0.0015
cell communication (GO:0007154)	2686	36	18.51	+	1.94	8.38e-05	0.00157
response to stimulus (GO:0050896)	2677	36	18.45	+	1.95	8.08e-05	0.00164
transcription, DNA-dependent (GO:0006351)	1020	18	7.03	+	2.56	0.000266	0.00432
cellular component biogenesis (GO:0044085)	776	15	5.35	+	2.81	0.000352	0.00536
MAPK cascade (GO:0000165)	340	9	2.34	+	3.84	0.000686	0.00985
nitrogen compound metabolic process (GO:0006807)	2524	31	17.39	+	1.78	0.00126	0.0171
cellular component organization (GO:0016043)	1964	25	13.53	+	1.85	0.0025	0.0321
cellular component organization or biogenesis (GO:0071840)	2099	26	14.46	+	1.8	0.00322	0.0392
Supporting Information Table S3.
Results of the GO analysis performed on the genes of the SP1-S3 signature. Same colors indicate related biological processes mentioned in the text.
